# Supplementary material for: Twenty-Four-Hour Mean Arterial Pressure and Pulse Pressure Are Associated with Hospitalization Duration at Delivery in Pregnant Women Referred for Cardiovascular Risk Assessment
Source: J Clin Med. 2026 Jul 2;15(13):5188. doi: 10.3390/jcm15135188 (PMC13362545; doi:10.3390/jcm15135188)
Supplement: Supplementary file 1 [file jcm-15-05188-s001.zip]

Archive with 4 entries (4 files):
- Supplementary_Table_S2.pdf
- Supplementary_Table_S3.pdf
- Supplementary Figure S1_.pdf
- Supplementary_Table_S1.pdf
